# Supplementary material for: Rouxiella badensis, a new bacterial pathogen of onion causing bulb rot
Source: Front Microbiol. 2022 Nov 30;13:1054813. doi: 10.3389/fmicb.2022.1054813 (PMC9749400; doi:10.3389/fmicb.2022.1054813)
Supplement: Supplementary file 2 [file Table_1.xlsx]

## Sheet: Sheet1
Supplementary Table 1. Substrate-utilization profiles (BIOLOG GENIII) of Rouxiella badensis strains isolated from onion and R. badensis type strain.
Number	Test	Rb14-3	20GA0206	20GA0316	20GA0366	20GA0383	20GA0386	20GA0654	DSM10043
A1	Negative control	Negative	Negative	Negative	Negative	Negative	Negative	Negative	Negative
A2	Dextrin	Positive	Positive	Positive	Positive	Positive	Positive	Positive	Positive
A3	D-Maltose	Positive	Positive	Positive	Positive	Positive	Positive	Positive	Positive
A4	D-Trehalose	Positive	Weakly Positive	Weakly Positive	Positive	Positive	Positive	Weakly positive	Positive
A5	D-Cellobiose	Positive	Positive	Positive	Positive	Positive	Positive	Positive	Positive
A6	Gentiobiose	Positive	Positive	Positive	Positive	Positive	Positive	Positive	Positive
A7	Sucrose	Positive	Positive	Positive	Positive	Positive	Positive	Positive	Positive
A8	D-Turanose	Positive	Positive	Positive	Positive	Positive	Positive	Positive	Positive
A9	Stachyose	Positive	Positive	Positive	Positive	Positive	Positive	Positive	Positive
A10	Positive control	Positive	Positive	Positive	Positive	Positive	Positive	Positive	Positive
A11	pH 6	Positive	Positive	Positive	Positive	Positive	Positive	Positive	Positive
A12	pH 5	Positive	Positive	Positive	Positive	Positive	Positive	Positive	Positive
B1	D-Raffinose	Positive	Positive	Positive	Positive	Positive	Positive	Positive	Positive
B2	α-D-Lactose	Positive	Positive	Positive	Positive	Positive	Positive	Positive	Positive
B3	D-Melibiose	Positive	Positive	Positive	Positive	Positive	Positive	Positive	Positive
B4	β-Methyl-D-Glucoside	Positive	Positive	Positive	Positive	Positive	Positive	Positive	Positive
B5	D-Salicin	Positive	Positive	Positive	Positive	Positive	Positive	Positive	Positive
B6	N-Acetyl-D-Glucosamine	Positive	Positive	Positive	Positive	Positive	Positive	Positive	Positive
B7	N-Acetyl-β-D-Mannosamine	Positive	Positive	Positive	Positive	Positive	Positive	Positive	Positive
B8	N-Acetyl-D-Galactosamine	Positive	Positive	Positive	Positive	Positive	Positive	Positive	Positive
B9	N-Acetyl-Neuraminic Acid	Positive	Weakly Positive	Positive	Positive	Positive	Positive	Positive	Positive
B10	1% Nacl	Positive	Positive	Positive	Positive	Positive	Positive	Positive	Positive
B11	4% Nacl	Positive	Positive	Positive	Positive	Positive	Positive	Positive	Positive
B12	8% Nacl	Positive	Positive	Positive	Positive	Weakly positive	Positive	Positive	Weakly positive
C1	α-D-Glucose	Positive	Positive	Positive	Positive	Positive	Positive	Positive	Positive
C2	D-Mannose	Positive	Positive	Positive	Positive	Positive	Positive	Positive	Positive
C3	D-Fructose	Positive	Positive	Positive	Positive	Positive	Positive	Positive	Positive
C4	D-Galactose	Positive	Positive	Positive	Positive	Positive	Positive	Positive	Positive
C5	3-Methyl Glucose	Positive	Positive	Positive	Positive	Positive	Positive	Positive	Positive
C6	D-Fucose	Positive	Positive	Positive	Positive	Positive	Positive	Positive	Positive
C7	L-Fucose	Positive	Positive	Positive	Positive	Positive	Positive	Positive	Positive
C8	L-Rhamnose	Weakly positive	Positive	Positive	Positive	Positive	Positive	Positive	Positive
C9	Inosine	Positive	Positive	Positive	Positive	Positive	Positive	Positive	Positive
C10	1% Sodium Lactate	Positive	Positive	Positive	Positive	Positive	Positive	Positive	Positive
C11	Fusidic Acid	Positive	Positive	Positive	Positive	Positive	Positive	Positive	Positive
C12	D-Serine	Positive	Positive	Positive	Positive	Positive	Positive	Positive	Positive
D1	D-Sorbitol	Positive	Negative	Weakly Positive	Positive	Weakly positive	Weakly positive	Weakly positive	Positive
D2	D-Mannitol	Positive	Positive	Positive	Positive	Positive	Positive	Positive	Positive
D3	D-Arabitol	Positive	Positive	Positive	Positive	Positive	Positive	Positive	Positive
D4	Myo-Inositol	Positive	Positive	Positive	Positive	Positive	Positive	Positive	Positive
D5	Glycerol	Positive	Positive	Positive	Positive	Positive	Positive	Positive	Positive
D6	D-Glucose-6-PO4	Positive	Positive	Positive	Positive	Positive	Positive	Positive	Positive
D7	D-Fructose-6-PO4	Positive	Positive	Positive	Positive	Positive	Positive	Positive	Positive
D8	D-Aspartic Acid	Weakly positive	Positive	Positive	Positive	Positive	Positive	Positive	Positive
D9	D-Serine	Positive	Positive	Positive	Positive	Positive	Positive	Positive	Positive
D10	Troleandomycin	Positive	Positive	Positive	Positive	Positive	Positive	Positive	Positive
D11	Rifamycin Sv	Positive	Positive	Positive	Positive	Positive	Positive	Positive	Positive
D12	Minocycline	Positive	Positive	Positive	Positive	Positive	Positive	Positive	Positive
E1	Gelatin	weakly positive	Weakly Positive	Weakly Positive	Positive	Weakly positive	Weakly positive	Weakly positive	Positive
E2	Glycyl-L-Proline	Positive	Positive	Positive	Positive	Positive	Positive	Positive	Positive
E3	L-Alanine	Positive	Positive	Positive	Positive	Positive	Positive	Positive	Positive
E4	L-Arginine	Positive	Positive	Positive	Positive	Positive	Positive	Positive	Positive
E5	L-Aspartic Acid	Positive	Positive	Positive	Positive	Positive	Positive	Positive	Positive
E6	L-Glutamic Acid	Positive	Positive	Positive	Positive	Positive	Positive	Positive	Positive
E7	L-Histidine	Positive	Positive	Positive	Positive	Positive	Positive	Positive	Positive
E8	L-Pyroglutamic Acid	Negative	Negative	Negative	Negative	Negative	Negative	Negative	Negative
E9	L-Serine	Positive	Positive	Positive	Positive	Positive	Positive	Positive	Positive
E10	Lincomycin	Positive	Positive	Positive	Positive	Positive	Positive	Positive	Positive
E11	Guanidine HCl	Positive	Positive	Positive	Positive	Positive	Positive	Positive	Positive
E12	Niaproof 4	Positive	Positive	Positive	Positive	Positive	Positive	Positive	Positive
F1	Pectin	Positive	Positive	Positive	Positive	Positive	Positive	Positive	Positive
F2	D-Galacturonic Acid	Positive	Positive	Positive	Positive	Positive	Positive	Positive	Positive
F3	L-Galactonic Acid Lactone	Positive	Positive	Positive	Positive	Positive	Positive	Positive	Positive
F4	D-Gluconic Acid	Positive	Positive	Positive	Positive	Positive	Positive	Positive	Positive
F5	D-Glucuronic Acid	Negative	Weakly Positive	Weakly positive	Negative	Weakly positive	Positive	Weakly positive	Weakly positive
F6	Glucuronamide	Positive	Positive	Positive	Positive	Positive	Positive	Positive	Positive
F7	Mucic Acid	Positive	Weakly Positive	Weakly positive	Positive	Positive	Positive	Negative	Weakly positive
F8	Quinic Acid	Positive	Positive	Positive	Positive	Positive	Positive	Positive	Positive
F9	D-Saccharic Acid	Positive	Positive	Positive	Positive	Positive	Positive	Positive	Positive
F10	Vancomycin	Positive	Positive	Positive	Positive	Positive	Positive	Positive	Positive
F11	Tetrazolium Violet	Positive	Positive	Positive	Positive	Positive	Positive	Positive	Positive
F12	Tetrazolium Blue	Positive	Positive	Positive	Positive	Positive	Positive	Positive	Positive
G1	p-Hydroxy-Phenylacetic Acid	Negative	Negative	Negative	Negative	Negative	Negative	Negative	Negative
G2	Methyl Pyruvate	Positive	Positive	Positive	Positive	Positive	Positive	Positive	Positive
G3	D-Lactic Acid Methyl Ester	Negative	Negative	Negative	Negative	Negative	Negative	Negative	Negative
G4	L-Lactic Acid	Positive	Positive	Positive	Positive	Positive	Positive	Positive	Positive
G5	Citric Acid	Positive	Positive	Positive	Positive	Positive	Positive	Positive	Positive
G6	α-Keto-Glutaric Acid	Negative	Negative	Weakly positive	Weakly positive	Negative	Weakly Positive	Negative	Negative
G7	D-Mallic Acid	Weakly positive	Positive	Positive	Positive	Positive	Positive	Positive	Positive
G8	L-Mallic Acid	Positive	Positive	Positive	Positive	Positive	Positive	Positive	Positive
G9	Bromo-Succinic Acid	Positive	Positive	Positive	Positive	Positive	Positive	Positive	Positive
G10	Nalidixic Acid	Positive	Positive	Positive	Positive	Positive	Positive	Positive	Positive
G11	Lithium Chloride	Positive	Positive	Positive	Positive	Positive	Positive	Positive	Positive
G12	Potassium Tellurite	Negative	Negative	Positive	Weakly positive	Negative	Weakly positive	Positive	Negative
H1	Tween 40	Weakly positive	Weakly Positive	Weakly positive	Negative	Negative	Negative	Negative	Negative
H2	γ-Amino-Butryric Acid	Negative	Negative	Positive	Positive	Positive	Positive	Positive	Positive
H3	α-Hydroxy-Butyric Acid	Negative	Negative	Negative	Negative	Negative	Negative	Negative	Negative
H4	β-Hydroxy-D,L-Butyric Acid	Negative	Negative	Weakly positive	Negative	Negative	Negative	Negative	Negative
H5	α-Keto-Butyric Acid	Negative	Negative	Negative	Negative	Negative	Negative	Negative	Negative
H6	Acetoacetic Acid	Weakly positive	Weakly Positive	Weakly positive	Weakly positive	Weakly positive	Weakly positive	Weakly positive	Weakly positive
H7	Propionic Acid	Negative	Negative	Weakly positive	Negative	Negative	Negative	Negative	Negative
H8	Acetic Acid	Positive	Weakly Positive	Weakly positive	Positive	Positive	Weakly positive	Weakly positive	Positive
H9	Formic Acid	Positive	Positive	Positive	Positive	Positive	Positive	Positive	Positive
H10	Aztreonam	Positive	Positive	Positive	Positive	Positive	Positive	Positive	Positive
H11	Sodium Butyrate	Positive	Positive	Weakly positive	Weakly positive	Weakly positive	Positive	Weakly positive	Weakly positive
H12	Sodium Bromate	Weakly positive	Weakly Positive	Positive	Weakly positive	Weakly positive	Weakly positive	Weakly positive	Weakly positive
